# Supplementary material for: The plant-specific transcription factors CBP60g and SARD1 are targeted by a Verticillium secretory protein VdSCP41 to modulate immunity
Source: eLife. 2018 May 14;7:e34902. doi: 10.7554/eLife.34902 (PMC5993538; doi:10.7554/eLife.34902)
Supplement: Figure 1—source data 1. [file elife-34902-fig1-data1.xlsx]

## Sheet: Fig.1
Figure 1E
						Mean	SD
V592	72.7723	65.4412	72.7273	80.1471		72.7719	6.00373
VdΔscp41	39.75	44.697	40.9091	33.8235		39.7949	4.5067
VdΔscp41/VdSCP41-GFP	76.75	69.8529	83.3333	77.2727		76.8023	5.51277
P values
	VdΔscp41	VdΔscp41/VdSCP41-GFP
V592	0.000120568	0.360883
VdΔscp41/VdSCP41-GFP	4.64294e-05
Figure 1F
					Mean	SD
V592	70	77.5	62.5		70	7.5
VdΔscp41	55	47.5	57.5		53.3333	5.20416
VdΔscp41/VdSCP41-GFP	72.2222	72.5	80.5556		75.0926	4.7331
P values
	VdΔscp41	VdΔscp41/VdSCP41-GFP
V592	0.0341094	0.37623
VdΔscp41/VdSCP41-GFP	0.00585597
Figure 1-figure supplement 1
					Mean	SD
V. dahliae	1.16	1.08	0.78		1.00667	0.200333
V. dahliae-induced	11.29	13.2	9.64		11.3767	1.78158
P values
	V. dahliae
V. dahliae-induced	0.000557984
