# Supplementary material for: The plant-specific transcription factors CBP60g and SARD1 are targeted by a Verticillium secretory protein VdSCP41 to modulate immunity
Source: eLife. 2018 May 14;7:e34902. doi: 10.7554/eLife.34902 (PMC5993538; doi:10.7554/eLife.34902)
Supplement: Figure 2—source data 1. [file elife-34902-fig2-data1.xlsx]

## Sheet: Fig. 2
Figure 2C
	ICS1 expression					Mean	SD
WT-H2O	0.76995	1	1.08371			0.95122	0.162468
WT-Nlp20Vd2	4.38772	4.28051	4.65055			4.43959	0.190396
VdSCP41 line1-H2O	0.79241	0.73332	0.68946			0.738397	0.0516624
VdSCP41 line1-Nlp20Vd2	3.86633	3.73266	3.33783			3.64561	0.274794
VdSCP41 line2-H2O	0.97509	1.0051	0.78367			0.921287	0.12012
VdSCP41 line2-Nlp20Vd2	2.4999	2.84556	2.92036			2.75527	0.2243
VdSCP41-nls line1-H2O	1.52771	1.44342	1.52371			1.49828	0.0475522
VdSCP41-nls line1-Nlp20Vd2	4.02977	4.51246	4.34174			4.29466	0.244765
VdSCP41-nls line2-H2O	1.29515	1.12536	1.40181			1.27411	0.139421
VdSCP41-nls line2-Nlp20Vd2	4.26208	4.49887	4.71955			4.4935	0.228782
P values
	VdSCP41 line1-Nlp20Vd2	VdSCP41 line2-Nlp20Vd2	VdSCP41-nls line1-Nlp20Vd2	VdSCP41-nls line2-Nlp20Vd2
WT-Nlp20Vd2	0.0146885	0.000580719	0.463608	0.769431
Figure 2D
	FMO1 expression					Mean	SD
WT-H2O	1.41981	1	0.83107			1.08363	0.303148
WT-Nlp20Vd2	28.7411	30.5667	30.8991			30.069	1.1619
VdSCP41 line1-H2O	0.4835	0.67874	0.38691			0.516383	0.148668
VdSCP41 line1-Nlp20Vd2	7.94661	6.22851	6.36461			6.84658	0.955084
VdSCP41 line2-H2O	0.51394	0.49708	0.57102			0.527347	0.0387503
VdSCP41 line2-Nlp20Vd2	8.13742	8.32469	6.44932			7.63714	1.03294
VdSCP41-nls line1-H2O	2.17747	2.16814	1.8863			2.0773	0.16548
VdSCP41-nls line1-Nlp20Vd2	23.6517	30.067	25.8789			26.5325	3.2572
VdSCP41-nls line2-H2O	1.4268	1.4448	1.57933			1.48364	0.0833544
VdSCP41-nls line2-Nlp20Vd2	25.7613	28.6802	29.5681			28.0032	1.99167
P values
	VdSCP41 line1-Nlp20Vd2	VdSCP41 line2-Nlp20Vd2	VdSCP41-nls line1-Nlp20Vd2	VdSCP41-nls line2-Nlp20Vd2
WT-Nlp20Vd2	1.16225e-05	1.52183e-05	0.151224	0.195669
Figure 2-figure supplement 1D
	ICS1 expression				Mean	SD
WT-H2O	0.7158	1.2842	0.9841		0.9947	0.284348
WT-Flg22	7.9742	8.6995	8.0256		8.2331	0.404731
VdSCP41 line1-H2O	0.5361	1.1448	0.8102		0.830367	0.304851
VdSCP41 line1-Flg22	6.8123	5.4191	5.418		5.88313	0.804682
VdSCP41 line2-H2O	0.8735	0.9565	0.8538		0.8946	0.0545044
VdSCP41 line2-Flg22	6.203	4.0576	5.6982		5.3196	1.12169
P values
	VdSCP41 line1-Flg22	VdSCP41 line2-Flg22
WT-Flg22	0.0106678	0.0133507
VdSCP41 line1-Flg22		0.518548
Figure 2-figure supplement 2A
	Free SA (μg g–1 tissue)				Mean	SD
WT-H2O	0.0470595	0.0405727	0.0521522		0.0465948	0.0058037
WT-Pst hrcC-	0.462455	0.338939	0.390621		0.397338	0.0620315
VdSCP41 line1-H2O	0.0453823	0.0371862	0.0511997		0.0445894	0.00704032
VdSCP41 line1-Pst hrcC-	0.240825	0.212935	0.283793		0.245851	0.0356956
VdSCP41 line2-H2O	0.0340537	0.0435941	0.0409651		0.0395377	0.00492779
VdSCP41 line1-Pst hrcC-	0.230994	0.189915	0.256319		0.225743	0.0335119
P values
	VdSCP41 line1-Pst hrcC-	VdSCP41 line1-Pst hrcC-
WT-Pst hrcC-	0.0214632	0.0135265
VdSCP41 line1-Pst hrcC-		0.51615
Figure 2-figure supplement 2B
	ICS1 expression				Mean	SD
Mock	0.0200414	0.016318	0.018665		0.018341	0.001883
V592	0.926436	1.07294	1.00063		1	0.073254
VdΔscp41	2.14199	1.98432	2.04181		2.05604	0.079794
P values
	Mock	VdΔscp41
V592	2.04455e-05	7.20997e-05
VdΔscp41	1.56401e-06
Figure 2-figure supplement 2C
	FMO1 expression				Mean	SD
Mock	0.019943	0.016806	0.016626		0.017791	0.001865
V592	0.764092	1.49133	0.744659		1.00003	0.425592
VdΔscp41	17.7701	12.6638	21.303		17.2456	4.34345
P values
	Mock	VdΔscp41
V592	0.0161648	0.00297836
VdΔscp41	0.00235148
