# Supplementary material for: The plant-specific transcription factors CBP60g and SARD1 are targeted by a Verticillium secretory protein VdSCP41 to modulate immunity
Source: eLife. 2018 May 14;7:e34902. doi: 10.7554/eLife.34902 (PMC5993538; doi:10.7554/eLife.34902)
Supplement: Figure 3—source data 1. [file elife-34902-fig3-data1.xlsx]

## Sheet: Fig.3
Figure 3C
	Nluc	Cluc							Mean	SD
1	VdSCP41	XLG2	19	13	25	19			19	4.89898
2	BIK1	CBP60g	13	25	19	32			22.25	8.13941
3	VdSCP41	CBP60g	222	193	180	140			183.75	34.0429
4	BIK1	XLG2	271	343	322	362			324.5	39.2301
P values
		BIK1	VdSCP41	Nluc
		CBP60g	XLG2	Cluc
VdSCP41	CBP60g	9.14083e-05	7.39239e-05
BIK1	CBP60g		0.519381
Nluc	Cluc
Figure 3-figure supplement 3B
	Nluc	Cluc							Mean	SD
1	BIK1	XLG2	610	751	554	790	961		733.2	160.255
2	BIK1	CBP60g	115	105	126	114	132		118.4	10.6442
3	SARD1	XLG2	121	104	111	109	88		106.6	12.0955
4	SARD1	CBP60g	108	157	116	87	95		112.6	27.2452
P values
		BIK1	SARD1	BIK1	Nluc
		CBP60g	XLG2	XLG2	Cluc
SARD1	CBP60g	0.669236	0.489754	2.72805e-05
Nluc	Cluc
