# Supplementary material for: The plant-specific transcription factors CBP60g and SARD1 are targeted by a Verticillium secretory protein VdSCP41 to modulate immunity
Source: eLife. 2018 May 14;7:e34902. doi: 10.7554/eLife.34902 (PMC5993538; doi:10.7554/eLife.34902)
Supplement: Figure 4—source data 1. [file elife-34902-fig4-data1.xlsx]

## Sheet: Fig.4
Figure 4A
	ICS1	ICS1+CBP60g	ICS1+CBP60g+VdSCP41	ICS1+CBP60g+VdSCP41N
ratio 1	8.15534	134.547	74.8497	117.564
ratio 2	8.01177	134.136	72.4167	124.58
ratio 3	8.1209	136.85	80.6232	113.183
Mean	8.096	135.178	75.9632	118.442
SD	0.0749503	1.46249	4.21506	5.74893
P values
	ICS1+CBP60g	ICS1+CBP60g+VdSCP41	ICS1+CBP60g+VdSCP41N
ICS1	1.17517e-08	9.84112e-06	4.88378e-06
ICS1+CBP60g		2.12173e-05	0.0081232
ICS1+CBP60g+VdSCP41			0.000497183
Figure 4B
	FMO1	FMO1+CBP60g	FMO1+CBP60g+VdSCP41	FMO1+CBP60g+VdSCP41N
ratio 1	7.39148	38.9129	18.5209	34.8558
ratio 2	7.12276	39.2084	18.353	35.5891
ratio 3	7.34186	40.8144	18.3989	35.6333
Mean	7.28537	39.6452	18.4243	35.3594
SD	0.142987	1.02328	0.0867842	0.436694
P values
	FMO1+CBP60g	FMO1+CBP60g+VdSCP41	FMO1+CBP60g+VdSCP41N
FMO1	6.91312e-07	3.38781e-08	4.7819e-08
FMO1+CBP60g		3.63743e-06	0.00262224
FMO1+CBP60g+VdSCP41			3.18009e-07
