# Supplementary material for: The plant-specific transcription factors CBP60g and SARD1 are targeted by a Verticillium secretory protein VdSCP41 to modulate immunity
Source: eLife. 2018 May 14;7:e34902. doi: 10.7554/eLife.34902 (PMC5993538; doi:10.7554/eLife.34902)
Supplement: Figure 5—source data 1. [file elife-34902-fig5-data1.xlsx]

## Sheet: Fig.5
Figure 5A
	ICS1	ICS1+CBP60g	ICS1+ΔC-CBP60g	ICS1+CBP60g+Δ-CBP60g
ratio 1	1.05951	55.8768	3.36313	19.6749
ratio 2	1.13546	50.9864	3.14499	20.2689
ratio 3	0.658284	49.1551	2.97454	18.3894
Mean	0.951083	52.0061	3.16088	19.4444
SD	0.256399	3.47492	0.194783	0.960722
P values
	ICS1+CBP60g	ICS1+ΔC-CBP60g	ICS1+CBP60g+Δ-CBP60g
ICS1	1.43143e-05	0.000286863	5.53627e-06
ICS1+CBP60g		1.69919e-05	9.75211e-05
ICS1+ΔC-CBP60g			8.68575e-06
	FMO1	FMO1+CBP60g	FMO1+Δ-CBP60g	FMO1+CBP60g+Δ-CBP60g
ratio 1	9.9211	53.6488	23.3142	23.1381
ratio 2	10.6613	52.2315	22.4677	24.8662
ratio 3	9.81894	56.3784	21.9496	23.6071
Mean	10.1338	54.0862	22.5771	23.8705
SD	0.459689	2.10774	0.688835	0.893668
P values
	FMO1+CBP60g	FMO1+Δ-CBP60g60g	FMO1+CBP60g+Δ-CBP60g
FMO1	3.84848e-06	1.29509e-05	1.88727e-05
FMO1+CBP60g		1.61739e-05	2.16931e-05
FMO1+Δ-CBP60g			0.118075
Figure 5B
	TPS10	TPS10+bHLHMYC2	TPS10+bHLH-CBP60g211-440
ratio 1	0.650685	3.52381	14.7455
ratio 2	0.671053	3.4277	13.6802
ratio 3	0.365497	3.41805	15.1307
Mean	0.562412	3.45652	14.5188
SD	0.170837	0.0584729	0.751361
P values
	TPS10+bHLHMYC2	TPS10+bHLH-CBP60g211-440
TPS10	1.0015e-05	6.15258e-06
TPS10+bHLHMYC2		1.42136e-05
