# Supplementary material for: The plant-specific transcription factors CBP60g and SARD1 are targeted by a Verticillium secretory protein VdSCP41 to modulate immunity
Source: eLife. 2018 May 14;7:e34902. doi: 10.7554/eLife.34902 (PMC5993538; doi:10.7554/eLife.34902)
Supplement: Figure 6—source data 1. [file elife-34902-fig6-data1.xlsx]

## Sheet: Fig.6
Figure 6
		1	2	3		Mean	SD
WT	V592	71.56	78.27	69.17		73	4.71781
WT	VdΔscp41	42.73	48.33	37.07		42.71	5.63003
cbp60g/sard1	V592	83.06	87.74	79.19		83.33	4.28139
cbp60g/sard1	VdΔscp41	67.95	66.52	56.45		63.64	6.26764
P values--difference of V592 virulence between WT and cbp60g-1/sard1-1 double mutant plants
	WT/V592
cbp60g/sard1-V592	0.0483947
Difference of difference (V592-VdΔscp41) between WT and cbp60g-1/sard1-1 double mutant plants
	V592-VdΔscp41
WT	28.83	29.94	32.1
cbp60g/sard1	15.11	21.22	22.74
P values--difference of difference (V592-VdΔscp41) between WT and cbp60g-1/sard1-1 double mutant plants
	WT
cbp60g/sard1	0.0136549
