# Supplementary material for: The plant-specific transcription factors CBP60g and SARD1 are targeted by a Verticillium secretory protein VdSCP41 to modulate immunity
Source: eLife. 2018 May 14;7:e34902. doi: 10.7554/eLife.34902 (PMC5993538; doi:10.7554/eLife.34902)
Supplement: Figure 7—source data 1. [file elife-34902-fig7-data1.xlsx]

## Sheet: Fig.7
Figure 7E
						Mean	SD
VIGS-vector	31.8182	27.2727	31.8182	21.7391		28.1621	4.78816
VIGS-GhCBP60b	47.9167	54.5455	59.0909	56.8182		54.5928	4.82211
P values
	VIGS-vector
VIGS-GhCBP60b	0.000237628
Figure 7F
					Mean	SD
VIGS-vector	1	0.89724	0.65047		0.849237	0.179641
VIGS-GhCBP60b	0.64009	0.41144	0.36231		0.47128	0.148243
P values
	VIGS-GhCBP60b
VIGS-vector	0.0482826
