# Supplementary material for: The plant-specific transcription factors CBP60g and SARD1 are targeted by a Verticillium secretory protein VdSCP41 to modulate immunity
Source: eLife. 2018 May 14;7:e34902. doi: 10.7554/eLife.34902 (PMC5993538; doi:10.7554/eLife.34902)
Supplement: Supplementary file 1. — Data generated from mass spectrum experiment 1 (sheet 1) and mass spectrum experiment 2 (sheet 2). Information of protein IDs, scores, number of peptides for the identified proteins are listed. Matched peptides within CBP60g are shown in red. [file elife-34902-supp1.xls]

## Sheet: Sheet1
Mass spetrum experiment 1
Sample ID
DspVdSCP41-FLAG IP	Accession number	Protein description	Mascot score	MW	Matched peptides		Matched peptides in CBP60g were shown in red.
	IPI00520784	AT1G23410 Ubiquitin-40S ribosomal protein S27a-1	1555	17660	7		1 MKIRNSPSFH GGSGYSVFRA RNLTFKKVVK KVMRDQSNNQ FMIQMENMIR
	IPI00540632	ATPA ATP synthase subunit alpha, chloroplastic	815	55294	10		51 RIVREEIQRS LQPFLSSSCV SMERSRSETP SSRSRLKLCF INSPPSSIFT
	IPI00535114	RBCL Ribulose bisphosphate carboxylase large chain	709	52922	11		101 GSKIEAEDGS PLVIELVDAT TNTLVSTGPF SSSRVELVPL NADFTEESWT
	IPI00516608	AT1G56560 beta-fructofuranosidase, putative / invertase, putative / saccharase, putative / beta-fructosidase, putative	689	70392	13		151 VEGFNRNILT QREGKRPLLT GDLTVMLKNG VGVITGDIAF SDNSSWTRSR
	IPI00535216	LHCB5 Chlorophyll a-b binding protein CP26, chloroplastic	556	30138	5		201 KFRLGAKLTG DGAVEARSEA FGCRDQRGES YKKHHPPCPS DEVWRLEKIA
	IPI00542848	CBP60G CBP60G (CAM-BINDING PROTEIN 60-LIKE.G); calmodulin binding	548	63028	8		251 KDGVSATRLA ERKILTVKDF RRLYTVNRNE LHNIIGAGVS KKTWNTIVSH
	IPI00527705	CAB3;CAB2 Chlorophyll a-b binding protein 2, chloroplastic	502	28209	3		301 AMDCVLDETE CYIYNANTPG VTLLFNSVYE LIRVSFNGND IQNLDQPILD
	IPI00546886	PSAG Photosystem I reaction center subunit V, chloroplastic	497	17075	4		351 QLKAEAYQNL NRITAVNDRT FVGHPQRSLQ CPQDPGFVVT CSGSQHIDFQ
	IPI00546691	AAC1 ADP,ATP carrier protein 1, mitochondrial	482	41449	7		401 GSLDPSSSSM ALCHKASSST VHPDVLMSFD NSSTARFHID KKFLPTFGNS
	IPI00518163	RCA Isoform Short of Ribulose bisphosphate carboxylase/oxygenase activase, chloroplastic	430	49069	11		451 FKVSELDQVH GKSQTVVTKG CIENNEEDEN AFSYHHHDDM TSSWSPGTHQ
	IPI00537303	GAPA Glyceraldehyde-3-phosphate dehydrogenase A, chloroplastic	407	42463	8		501 AVETMFLTVS ETEEAGMFDV HFANVNLGSP RARWCKVKAA FKVRAAFKEV
	IPI00527600	PSBC photosystem II 44 kDa protein	370	51835	6		551 RRHTTARNPR EGL
	IPI00541680	GAPB Glyceraldehyde-3-phosphate dehydrogenase B, chloroplastic	359	47630	8
	IPI00520130	AT2G07698 ATP synthase alpha chain, mitochondrial, putative	305	85879	4
	IPI00542269	LHCB4.2 Isoform 1 of Chlorophyll a-b binding protein CP29.2, chloroplastic	298	31174	4
	IPI00542715	LHCB4.1 Chlorophyll a-b binding protein CP29.1, chloroplastic	274	31120	4
	IPI00547454	INV-E beta-fructofuranosidase, putative / invertase, putative / saccharase, putative / beta-fructosidase, putative	272	69196	7
	IPI00520474	RABE1b Elongation factor Tu, chloroplastic	268	51598	4
	IPI00525776	PB ATP synthase subunit beta, chloroplastic	262	53900	4
	IPI00529975	PSBB Photosystem II CP47 chlorophyll apoprotein	229	56001	6
	IPI00535877	PSAF Photosystem I reaction center subunit III, chloroplastic	226	24158	4
	IPI00548618	AT1G07930;AT1G07940;AT5G60390;AT1G07920 Elongation factor 1-alpha	224	107107	6
	IPI00524194	LHCB6 Light harvesting complex photosystem II subunit 6	208	27505	4
	IPI00521561	PSAA Photosystem I P700 chlorophyll a apoprotein A1	206	83178	6
	IPI00543965	AT3G06500 beta-fructofuranosidase, putative / invertase, putative / saccharase, putative / beta-fructosidase, putative	185	74675	4
	IPI00528534	AT3G14420 Isoform 1 of Peroxisomal (S)-2-hydroxy-acid oxidase GLO1	178	40316	4
	IPI00525222	PSAK Photosystem I reaction center subunit psaK, chloroplastic	162	13198	3
	IPI00523187	LHCA4 Chlorophyll a-b binding protein 4, chloroplastic	154	27716	2
	IPI00537282	PSBD Photosystem II D2 protein	148	39522	3
	IPI00539020	RBCS1A Ribulose bisphosphate carboxylase small chain 1A, chloroplastic	143	20203	4
	IPI00525302	ATPC1 ATP synthase gamma chain 1, chloroplastic	140	40886	9
	IPI00546934	PSBA Photosystem Q(B) protein	136	38911	3
	IPI00535490	PGK1 Phosphoglycerate kinase 1, chloroplastic	136	50081	2
	IPI00521460	AT2G29500 17.6 kDa class I heat shock protein 2	132	17552	4
	IPI00547610	PSAN Isoform 1 of Photosystem I reaction center subunit N, chloroplastic	129	18417	1
	IPI00521186	AT5G38430 Ribulose bisphosphate carboxylase small chain 1B, chloroplastic	128	20273	3
	IPI00523903	AT5G02490 Heat shock cognate 70 kDa protein 2	128	71342	4
	IPI00532626	LHCB3 Light-harvesting chlorophyll B-binding protein 3	119	28688	2
	IPI00540967	RPS3 30S ribosomal protein S3, chloroplastic	115	25173	3
	IPI00521197	AT3G63160 unknown protein	108	7252	3
	IPI00530400	CaS Calcium sensing receptor, chloroplastic	106	41260	4
	IPI00535542	RAN2 GTP-binding nuclear protein Ran-2	102	25047	1
	IPI00520882	AT3G08590 Probable 2,3-bisphosphoglycerate-independent phosphoglycerate mutase 2	101	60726	3
	IPI00518090	GAPC2 GAPC2 (GLYCERALDEHYDE-3-PHOSPHATE DEHYDROGENASE C2); NAD or NADH binding / binding / catalytic/ glyceraldehyde-3-phosphate dehydrogenase (phosphorylating)/ glyceraldehyde-3-phosphate dehydrogenase	99	36890	5
	IPI00516813	LHCA1 Chlorophyll a-b binding protein 6, chloroplastic	96	25979	1
	IPI00530401	PPC2 Phosphoenolpyruvate carboxylase 2	95	109684	4
	IPI00527125	ATRSP41 ATRSP41; RNA binding / nucleic acid binding / nucleotide binding	95	41344	3
	IPI00536803	NIT1 Nitrilase 1	94	38128	4
	IPI00532664	AT4G10320 isoleucyl-tRNA synthetase, putative / isoleucine--tRNA ligase, putative	94	135399	5
	IPI00518637	AT5G35200 Putative clathrin assembly protein At5g35200	94	61141	4
	IPI00540778	RP1 Putative uncharacterized protein At1g43170	88	63315	4
	IPI00522866	BCA4 carbonic anhydrase, putative / carbonate dehydratase, putative	88	28394	1
	IPI00524792	RPS1 RPS1 (RIBOSOMAL PROTEIN S1); RNA binding / structural constituent of ribosome	88	45082	1
	IPI00548584	NPQ4 NPQ4 (NONPHOTOCHEMICAL QUENCHING); chlorophyll binding / xanthophyll binding	87	21967	2
	IPI00535564	AT3G62870 60S ribosomal protein L7a-2	86	29016	1
	IPI00522693	PSI-P Thylakoid membrane phosphoprotein 14 kDa, chloroplastic	85	18471	2
	IPI00519410	AT3G13470 chaperonin, putative	84	63302	4
	IPI00541194	PSAC Photosystem I iron-sulfur center	83	9032	2
	IPI00523129	PSAD-1 Photosystem I reaction center subunit II-1, chloroplastic	71	22584	2
	IPI00527953	AT3G53870 40S ribosomal protein S3-2	70	27332	6
	IPI00520226	TUA6 Tubulin alpha-6 chain	70	49506	2
	IPI00517192	PIP1;4 PIP1;4 (PLASMA MEMBRANE INTRINSIC PROTEIN 1;4); water channel	70	23313	1
	IPI00535150	PAC1 Proteasome subunit alpha type-4	66	27458	1
	IPI00544587	EX1 Protein EXECUTER 1, chloroplastic	65	76488	1
	IPI00519853	RPL4 50S ribosomal protein L4, chloroplastic	63	30540	1
	IPI00532729	PSAL Photosystem I reaction center subunit XI, chloroplastic	62	23037	1
	IPI00547688	AT5G16010 3-oxo-5-alpha-steroid 4-dehydrogenase family protein / steroid 5-alpha-reductase family protein	61	30107	2
	IPI00542797	PTAC16 PTAC16 (PLASTID TRANSCRIPTIONALLY ACTIVE 16); binding / catalytic	60	54325	2
	IPI00537921	RPL15 50S ribosomal protein L15, chloroplastic	60	29689	3
	IPI00520181	emb1473 50S ribosomal protein L13, chloroplastic	59	26772	2
	IPI00536454	PSAT Phosphoserine aminotransferase, chloroplastic	59	47329	1
	IPI00530995	PETC Isoform 2 of Cytochrome b6-f complex iron-sulfur subunit, chloroplastic	59	22518	1
	IPI00538445	LHCB4.3 Chlorophyll a-b binding protein CP29.3, chloroplastic	59	30193	2
	IPI00517861	AT3G52930 fructose-bisphosphate aldolase, putative	57	38516	1
	IPI00518558	SBE2.2 SBE2.2 (starch branching enzyme 2.2); 1,4-alpha-glucan branching enzyme	56	92532	1
	IPI00524040	ACT8 Actin-8	55	41836	3
	IPI00516766	PHT3;1 mitochondrial phosphate transporter	55	40064	2
	IPI00521816	AT5G26710 F21E10.12 protein	55	82015	3
	IPI00541584	STN8 Serine/threonine-protein kinase STN8, chloroplastic	54	54944	2
	IPI00517184	AT5G10400;AT5G65360;AT5G10390;AT1G09200;AT3G27360 Histone H3.2	54	15259	3
	IPI00525237	CPN60A RuBisCO large subunit-binding protein subunit alpha, chloroplastic	53	62034	3
	IPI00547341	PETA Apocytochrome f	53	35335	1
	IPI00546026	AT4G32260 ATP synthase family	52	23903	3
	IPI00531946	ENH1 ENH1 (enhancer of sos3-1); electron carrier/ metal ion binding / protein binding	51	28441	1
	IPI00536327	ATPI ATP synthase subunit a, chloroplastic	50	27333	1
	IPI00548409	GSTF6 Glutathione S-transferase 1	49	23471	3
	IPI00516913	AT2G43030 50S ribosomal protein L3-1, chloroplastic	49	29345	2
	IPI00520351	PEN3 ABC transporter G family member 36	49	164975	5
	IPI00521292	AT5G02870 60S ribosomal protein L4-2	48	44694	3
	IPI00526133	PAE1 Proteasome subunit alpha type-5-A	48	25931	2
	IPI00517335	LOS1 Elongation factor EF-2	47	94185	1
	IPI00530258	GSTF7 Glutathione S-transferase 11	46	23583	3
	IPI00526113	HA1 ATPase 1, plasma membrane-type	46	104158	2
	IPI00519555	AT1G08360 60S ribosomal protein L10a-1	45	24453	2
	IPI00529461	AT2G45290 transketolase, putative	44	79872	2
	IPI00522023	EIF4A-2 Eukaryotic initiation factor 4A-2	44	46733	1
	IPI00535478	GSTF10 Glutathione S-transferase ERD13	42	24215	1
	IPI00525727	SHM1 Serine hydroxymethyltransferase, mitochondrial	41	57364	3
	IPI00535976	CLPC1 Chaperone protein ClpC1, chloroplastic	41	103388	2
	IPI00944277	AT5G02160 unknown protein	41	13370	2
	IPI00531762	GDH1 Glutamate dehydrogenase 1	41	44496	1
	IPI00522440	ATMS1 5-methyltetrahydropteroyltriglutamate--homocysteine methyltransferase	41	84304	2
	IPI00525678	AT1G57660;AT1G57860 60S ribosomal protein L21-2	40	18697	1
	IPI00525994	AT5G47190 50S ribosomal protein L19-2, chloroplastic	39	25453	1
	IPI00519609	AT3G01290 Hypersensitive-induced response protein 3	39	31301	2
	IPI00532772	GSR2 Glutamine synthetase cytosolic isozyme 1-2	38	39183	2
	IPI00529181	COX2 Cytochrome c oxidase subunit 2	38	29655	1
	IPI00519265	PBB1 Isoform 1 of Proteasome subunit beta type-7-A	37	29536	2
	IPI00534999	PDX1.1 Pyridoxal biosynthesis protein PDX1.1	36	32841	1
	IPI00533995	PBA1 Proteasome subunit beta type-6	36	25136	1
	IPI00542068	PAA1 Proteasome subunit alpha type-6-A	36	27277	1
	IPI00529697	AT5G59850;RPS15A 40S ribosomal protein S15a-1	35	14795	1
	IPI00531082	AT1G74730 unknown protein	34	20722	2
	IPI00527972	MAT3 S-adenosylmethionine synthase 3	34	42471	3
	IPI00525551	PAF1 Proteasome subunit alpha type-1-A	34	30457	2
	IPI00528143	RPL18 60S ribosomal protein L18-2	34	20913	1
	IPI00517953	EMB2296 60S ribosomal protein L8-1	34	27842	1
	IPI00527484	AT5G02570 Histone H2B.9	33	14535	2
	IPI00519788	AT5G15520 40S ribosomal protein S19-2	33	15807	1
	IPI00533044	PGM2 Probable phosphoglucomutase, cytoplasmic 2	33	63442	1
	IPI00533683	AT1G59860 17.6 kDa class I heat shock protein 1	33	17613	1
	IPI00542057	RPH1 RPH1	33	22079	1
	IPI00554418	RPS12A;RPS12B;RPS12C 30S ribosomal protein S12, chloroplastic	33	13756	2
	IPI00526231	AOS Allene oxide synthase, chloroplastic	32	58160	1
	IPI00526809	PGP3 ABC transporter B family member 3	32	133150	1
	IPI00517188	CA2 CA2 (CARBONIC ANHYDRASE 2); carbonate dehydratase/ zinc ion binding	32	36592	1
	IPI00544413	PETB Cytochrome b6	32	24137	1
	IPI00525191	AT5G12470 unknown protein	31	41297	1
	IPI00532845	AT1G35680 50S ribosomal protein L21, chloroplastic	31	24024	2
	IPI00521247	HTB9 Histone H2B.6	31	16426	3
	IPI00521495	AT5G07090 40S ribosomal protein S4-2	31	29855	1
	IPI00521971	AT2G07707;ORFB ATP synthase protein YMF19	31	18199	1
	IPI00534852	GS2 Glutamine synthetase, chloroplastic/mitochondrial	31	47381	3
	IPI00521876	AVP1 Pyrophosphate-energized vacuolar membrane proton pump 1	30	80768	1
	IPI00536539	- Putative uncharacterized protein F19G10.13	30	37060	1
	IPI00516250	CYP705A21 Cytochrome P450-like protein	30	57906	2
	IPI00539527	HCF136 Photosystem II stability/assembly factor HCF136, chloroplastic	30	44076	1
	IPI00540742	PSBP-1 Isoform 1 of Oxygen-evolving enhancer protein 2-1, chloroplastic	30	28078	1
	IPI00538733	AT2G40660 tRNA-binding region domain-containing protein	30	42062	1
	IPI00516284	AT1G09640 Probable elongation factor 1-gamma 1	30	46631	1
	IPI00517916	AT1G14345 oxidoreductase	29	21210	1
	IPI00532440	PSAE-1 Photosystem I reaction center subunit IV A, chloroplastic	29	14958	1
	IPI00537564	RPT3 26S protease regulatory subunit 6B homolog	29	45723	3
	IPI00522851	AT3G63490 50S ribosomal protein L1, chloroplastic	29	37609	3
	IPI00517438	AT1G74470 Geranylgeranyl diphosphate reductase, chloroplastic	28	51805	2
	IPI00519882	AT2G21960 unknown protein	28	35784	1
	IPI00536932	GME GDP-mannose 3,5-epimerase	27	42731	1
	IPI00516885	PSAB Photosystem I P700 chlorophyll a apoprotein A2	27	82423	1
	IPI00524837	PRPL11 50S ribosomal protein L11, chloroplastic	27	23134	2
	IPI00520107	PLDDELTA Isoform 2 of Phospholipase D delta	27	97716	1
	IPI00522684	BIP1 Luminal-binding protein 1	27	73584	1
	IPI00535716	AT1G62150 mitochondrial transcription termination factor-related / mTERF-related	27	52032	1
	IPI00518244	ARI2 Probable E3 ubiquitin-protein ligase ARI2	27	67755	1
	IPI00545279	BOU Mitochondrial carnitine/acylcarnitine carrier-like protein	27	31003	1
	IPI00528647	AT5G19510 Elongation factor 1-beta 2	26	24186	1
	IPI00547010	AT3G24830 60S ribosomal protein L13a-2	26	23444	1
	IPI00518706	PAA2 Proteasome subunit alpha type-6-B	26	27333	1
	IPI00521093	AT2G20140 26S proteasome regulatory subunit 4 homolog B	26	49316	2
	IPI00532701	OEP16-1 ATOEP16-1 (OUTER PLASTID ENVELOPE PROTEIN 16-1); P-P-bond-hydrolysis-driven protein transmembrane transporter/ protein transporter	25	15472	1
	IPI00547025	RPS2 30S ribosomal protein S2, chloroplastic	25	26887	1
	IPI00516307	AT3G57490 40S ribosomal protein S2-4	25	30097	2
	IPI00521413	AT4G01310 50S ribosomal protein L5, chloroplastic	25	28326	1
	IPI00518308	AT5G02450 60S ribosomal protein L36-3	25	12182	1
	IPI00529785	APE2 APE2 (ACCLIMATION OF PHOTOSYNTHESIS TO ENVIRONMENT 2); antiporter/ triose-phosphate transmembrane transporter	25	45208	1
	IPI00531735	RPS11 30S ribosomal protein S11, chloroplastic	25	15014	1
	IPI00524284	AT2G39670 radical SAM domain-containing protein	25	47321	1
	IPI00548522	LOX2 Lipoxygenase 2, chloroplastic	25	101982	1
	IPI00547966	AT4G05350 zinc finger (C3HC4-type RING finger) family protein	24	23298	1
	IPI00545431	PSAO Photosystem I subunit O	24	15134	1
	IPI00520319	AT2G03010 unknown protein	24	42415	1
	IPI00548518	AT3G57990 unknown protein	24	39867	1
	IPI00540685	TIC110 TIC110	23	112051	1
	IPI00546467	VAR2 ATP-dependent zinc metalloprotease FTSH 2, chloroplastic	23	74111	3
	IPI00520711	ROC2 Peptidyl-prolyl cis-trans isomerase CYP19-3	22	18908	1
	IPI00530991	- F28J9.14	22	60467	1
	IPI00545483	AT5G19760 dicarboxylate/tricarboxylate carrier	22	31891	1
	IPI00538538	NDHH NAD(P)H-quinone oxidoreductase subunit H, chloroplastic	21	45473	1
	IPI00546862	RPS8 30S ribosomal protein S8, chloroplastic	21	15470	1
	IPI00522086	TGG1 Isoform 2 of Myrosinase 1	21	51448	1
	IPI00527089	SAHH2 Adenosylhomocysteinase 2	21	53125	1
	IPI00529837	PP2-A14 F-box protein PP2-A14	21	33609	1
	IPI00519434	AT5G57950 Putative uncharacterized protein	21	30114	1
	IPI00537413	AT1G71500 Rieske (2Fe-2S) domain-containing protein	21	31708	1
	IPI00521106	PAG1 Proteasome subunit alpha type-3	21	27360	1
	IPI00542662	RPT6A 26S protease regulatory subunit 8 homolog A	20	47218	2
	IPI00535012	AT1G08800 unknown protein	20	125350	1
	IPI00529344	rpl2;RPL2.2;RPL2.1 50S ribosomal protein L2, chloroplastic	20	29846	1
	IPI00530627	MPPBETA Isoform 2 of Probable mitochondrial-processing peptidase subunit beta	20	59575	1
	IPI00517029	AT3G12550 XH/XS domain-containing protein / XS zinc finger domain-containing protein	20	74183	1
	IPI00526117	AT4G15610 CASP-like protein At4g15610	19	20511	1
	IPI00529995	AT4G30010 unknown protein	19	10432	1
	IPI00538901	AMY3 AMY3 (ALPHA-AMYLASE-LIKE 3); alpha-amylase	19	99780	1
	IPI00520856	AT3G53230 Cell division control protein 48 homolog D	19	90284	2
	IPI00528276	ATPD ATPD (ATP SYNTHASE DELTA-SUBUNIT GENE); hydrogen ion transporting ATP synthase, rotational mechanism / proton-transporting ATPase, rotational mechanism	19	25653	1
	IPI00516903	AT5G07860 transferase family protein	19	50401	1
	IPI00546454	AT4G16720 60S ribosomal protein L15-1	19	24224	1
	IPI00542591	TLP18.3 UPF0603 protein At1g54780, chloroplastic	19	31120	1
	IPI00517389	AT4G10450 60S ribosomal protein L9-2	18	21960	1
	IPI00546123	AT1G75090 methyladenine glycosylase family protein	18	37324	1
	IPI00532936	DIC2 mitochondrial substrate carrier family protein	18	32852	1
	IPI00536631	LINC4 Putative nuclear matrix constituent protein 1-like protein	18	121148	1
	IPI00518494	CYP71B6 Cytochrome P450 71B6	18	56973	1
	IPI00523842	AT1G29310 P-P-bond-hydrolysis-driven protein transmembrane transporter	18	52035	1
	IPI00548998	RPL16 50S ribosomal protein L16, chloroplastic	18	15284	1
	IPI00538864	RPS6 40S ribosomal protein S6-1	18	28350	1
	IPI00537286	RPS15 40S ribosomal protein S15-1	18	17118	1
	IPI00547139	AT4G35250 vestitone reductase-related	17	43696	1
	IPI00543846	AT4G27090 60S ribosomal protein L14-2	17	15496	1
	IPI00540262	AT1G26540 agenet domain-containing protein	17	79161	1
	IPI00534521	FBA2 fructose-bisphosphate aldolase, putative	17	41318	1
	IPI00542444	STI STI (STICHEL); ATP binding / DNA binding / DNA-directed DNA polymerase	17	135219	1
	IPI00517249	HTA10 Probable histone H2A.1	17	13926	1
	IPI00528569	PHOT2 Isoform 1 of Phototropin-2	17	102408	1
	IPI00544378	OVA6 OVA6 (OVULE ABORTION 6); ATP binding / aminoacyl-tRNA ligase/ nucleotide binding / proline-tRNA ligase	16	60709	1
	IPI00544566	RPL27AB 60S ribosomal protein L27a-2	16	16282	1
	IPI00535798	AT5G13430 ubiquinol-cytochrome C reductase iron-sulfur subunit, mitochondrial, putative / Rieske iron-sulfur protein, putative	16	29589	1
	IPI00541711	CHUP1 Protein CHUP1, chloroplastic	15	111843	1
	IPI00522202	AT1G18540 60S ribosomal protein L6-1	15	26136	1
	IPI00540979	AT4G28360 ribosomal protein L22 family protein	15	30438	1
	IPI00534087	HSP81-3 Heat shock protein 90-3	15	80002	1
	IPI00523882	HSP17.4 17.4 kDa class I heat shock protein	15	17429	1
	IPI00548138	AT2G17630 phosphoserine aminotransferase, putative	15	46604	1
	IPI00538321	APG1 APG1 (ALBINO OR PALE GREEN MUTANT 1); 2-methyl-6-phytyl-1,4-benzoquinone methyltransferase/ S-adenosylmethionine-dependent methyltransferase/ methyltransferase	15	37903	1
	IPI00516313	AT1G68580 agenet domain-containing protein / bromo-adjacent homology (BAH) domain-containing protein	15	74081	1
	IPI00541383	AT1G54520 unknown protein	15	42817	1
	IPI00518866	RAB8A Ras-related protein RABE1c	15	23820	1
	IPI00519008	rps7;RPS7.2;RPS7.1 30S ribosomal protein S7, chloroplastic	15	17347	1
	IPI00522785	AT2G40510 40S ribosomal protein S26-2	14	14832	1
	IPI00517015	AT3G46220 E3 UFM1-protein ligase 1 homolog	14	89018	1
DspVdSCP45 (VDAG_08499) -IP	Accession number	Protein description	Mascot score	MW	Matched peptides
	IPI00526247	BIP2 Luminal-binding protein 2	583	73516	20
	IPI00516608	AT1G56560 beta-fructofuranosidase, putative / invertase, putative / saccharase, putative / beta-fructosidase, putative	297	70392	10
	IPI00535114	RBCL Ribulose bisphosphate carboxylase large chain	276	52922	9
	IPI00525302	ATPC1 ATP synthase gamma chain 1, chloroplastic	257	40886	5
	IPI00537303	GAPA Glyceraldehyde-3-phosphate dehydrogenase A, chloroplastic	238	42463	8
	IPI00540632	ATPA ATP synthase subunit alpha, chloroplastic	202	55294	13
	IPI00524550	HSP70 Heat shock cognate 70 kDa protein 4	188	71057	7
	IPI00543293	HSC70-1 Heat shock cognate 70 kDa protein 1	174	71313	7
	IPI00531231	BIP3 BIP3; ATP binding	173	75103	6
	IPI00540967	RPS3 30S ribosomal protein S3, chloroplastic	164	25173	7
	IPI00541680	GAPB Glyceraldehyde-3-phosphate dehydrogenase B, chloroplastic	158	47630	5
	IPI00546934	PSBA Photosystem Q(B) protein	136	38911	2
	IPI00524611	ACT7 Actin-7	131	41709	3
	IPI00518163	RCA Isoform Short of Ribulose bisphosphate carboxylase/oxygenase activase, chloroplastic	130	49069	4
	IPI00520474	RABE1b Elongation factor Tu, chloroplastic	130	51598	4
	IPI00535929	LHCB2.1 Photosystem II light harvesting complex gene 2.1	125	28631	3
	IPI00537413	AT1G71500 Rieske (2Fe-2S) domain-containing protein	124	31708	1
	IPI00527705	CAB3;CAB2 Chlorophyll a-b binding protein 2, chloroplastic	121	28209	3
	IPI00528534	AT3G14420 Isoform 1 of Peroxisomal (S)-2-hydroxy-acid oxidase GLO1	115	40316	5
	IPI00521093	AT2G20140 26S proteasome regulatory subunit 4 homolog B	107	49316	3
	IPI00517192	PIP1;4 PIP1;4 (PLASMA MEMBRANE INTRINSIC PROTEIN 1;4); water channel	107	23313	1
	IPI00524040	ACT8 Actin-8	105	41836	4
	IPI00518426	AT3G14415 Peroxisomal (S)-2-hydroxy-acid oxidase GLO2	103	40281	4
	IPI00530258	GSTF7 Glutathione S-transferase 11	98	23583	1
	IPI00525776	PB ATP synthase subunit beta, chloroplastic	95	53900	4
	IPI00519342	At2g34430	94	28800	3
	IPI00537782	AT3G60750 Transketolase-like protein	93	81424	2
	IPI00520784	AT1G23410 Ubiquitin-40S ribosomal protein S27a-1	87	17660	1
	IPI00548766	RPT1A 26S protease regulatory subunit 7 homolog A	85	47773	1
	IPI00527953	AT3G53870 40S ribosomal protein S3-2	85	27332	2
	IPI00546691	AAC1 ADP,ATP carrier protein 1, mitochondrial	84	41449	3
	IPI00533566	HSP60 Chaperonin CPN60, mitochondrial	80	61242	3
	IPI00535216	LHCB5 Chlorophyll a-b binding protein CP26, chloroplastic	79	30138	2
	IPI00524194	LHCB6 Light harvesting complex photosystem II subunit 6	76	27505	2
	IPI00531671	SAG24 60S ribosomal protein L10-3	75	24913	2
	IPI00521754	AT2G36160 40S ribosomal protein S14-1	73	16247	1
	IPI00521413	AT4G01310 50S ribosomal protein L5, chloroplastic	73	28326	1
	IPI00521186	AT5G38430 Ribulose bisphosphate carboxylase small chain 1B, chloroplastic	66	20273	1
	IPI00657100	AT1G07930;AT1G07940;AT5G60390;AT1G07920 elongation factor 1-alpha / EF-1-alpha	63	44328	2
	IPI00529314	RPN1A 26S proteasome non-ATPase regulatory subunit 2 1A	60	98082	1
	IPI00548138	AT2G17630 phosphoserine aminotransferase, putative	58	46604	3
	IPI00522443	RPL24A 60S ribosomal protein L24-1	57	18838	1
	IPI00535976	CLPC1 Chaperone protein ClpC1, chloroplastic	54	103388	2
	IPI00530695	AT1G56190 Phosphoglycerate kinase 2, chloroplastic	53	49908	1
	IPI00518793	TOC75-III Protein TOC75-3, chloroplastic	52	89133	1
	IPI00518170	AT1G30630 Coatomer subunit epsilon-1	50	32581	1
	IPI00520130	AT2G07698 ATP synthase alpha chain, mitochondrial, putative	49	85879	2
	IPI00538514	AT4G19440 Pentatricopeptide repeat-containing protein At4g19440, chloroplastic	48	94555	1
	IPI00546886	PSAG Photosystem I reaction center subunit V, chloroplastic	47	17075	1
	IPI00521816	AT5G26710 F21E10.12 protein	45	82015	1
	IPI00535340	F2KP Fructose-6-phosphate 2-kinase/fructose-2,6-bisphosphatase	45	82635	1
	IPI00520181	emb1473 50S ribosomal protein L13, chloroplastic	41	26772	1
	IPI00525727	SHM1 Serine hydroxymethyltransferase, mitochondrial	41	57364	1
	IPI00523900	KTI1 trypsin and protease inhibitor family protein / Kunitz family protein	41	23778	1
	IPI00547341	PETA Apocytochrome f	41	35335	1
	IPI00852372	Putative uncharacterized protein T7P1.14	39	111589	1
	IPI00521495	AT5G07090 40S ribosomal protein S4-2	38	29855	1
	IPI00518504	AT3G15980 Isoform 1 of Coatomer subunit beta~-3	37	102412	1
	IPI00529738	SD1-29 G-type lectin S-receptor-like serine/threonine-protein kinase SD1-29	36	89839	1
	IPI00520882	AT3G08590 Probable 2,3-bisphosphoglycerate-independent phosphoglycerate mutase 2	36	60726	2
	IPI00527089	SAHH2 Adenosylhomocysteinase 2	36	53125	1
	IPI00547688	AT5G16010 3-oxo-5-alpha-steroid 4-dehydrogenase family protein / steroid 5-alpha-reductase family protein	36	30107	1
	IPI00546862	RPS8 30S ribosomal protein S8, chloroplastic	36	15470	1
	IPI00542591	TLP18.3 UPF0603 protein At1g54780, chloroplastic	36	31120	1
	IPI00528116	AT1G72700 Putative phospholipid-transporting ATPase 5	35	139252	1
	IPI00528406	EMB2775 EMB2775 (EMBRYO DEFECTIVE 2775); DNA binding / nucleoside-triphosphatase/ nucleotide binding	34	40574	1
	IPI00538740	RPL20 50S ribosomal protein L20, chloroplastic	34	14154	1
	IPI00554418	RPS12A;RPS12B;RPS12C 30S ribosomal protein S12, chloroplastic	34	13756	1
	IPI00539020	RBCS1A Ribulose bisphosphate carboxylase small chain 1A, chloroplastic	33	20203	1
	IPI00518090	GAPC2 GAPC2 (GLYCERALDEHYDE-3-PHOSPHATE DEHYDROGENASE C2); NAD or NADH binding / binding / catalytic/ glyceraldehyde-3-phosphate dehydrogenase (phosphorylating)/ glyceraldehyde-3-phosphate dehydrogenase	33	36890	1
	IPI00516520	F9D12.11 protein	32	149624	1
	IPI00517389	AT4G10450 60S ribosomal protein L9-2	32	21960	1
	IPI00535542	RAN2 GTP-binding nuclear protein Ran-2	31	25047	1
	IPI00527056	PUM5 Isoform 1 of Pumilio homolog 5	31	106928	1
	IPI00516885	PSAB Photosystem I P700 chlorophyll a apoprotein A2	31	82423	1
	IPI00521681	XW6 40S ribosomal protein S2-1	31	30722	2
	IPI00534852	GS2 Glutamine synthetase, chloroplastic/mitochondrial	29	47381	1
	IPI00542995	AT5G49140 disease resistance protein (TIR-NBS-LRR class), putative	28	111726	1
	IPI00548998	RPL16 50S ribosomal protein L16, chloroplastic	28	15284	1
	IPI00519283	mtLPD2 Isoform 1 of Dihydrolipoyl dehydrogenase 2, mitochondrial	28	53952	1
	IPI00541637	AT1G55040 zinc finger (Ran-binding) family protein	28	94805	1
	IPI00521579	AT5G66470 GTP binding / RNA binding	27	48900	1
	IPI00528272	AT2G01210 leucine-rich repeat transmembrane protein kinase, putative	26	78258	1
	IPI00544292	CPN60B RuBisCO large subunit-binding protein subunit beta, chloroplastic	25	63770	1
	IPI00518637	AT5G35200 Putative clathrin assembly protein At5g35200	24	61141	1
	IPI00534080	AT1G79090 unknown protein	24	88784	1
	IPI00517394	SLAH1 S-type anion channel SLAH1	23	43378	1
	IPI00548101	CRB Uncharacterized protein At1g09340, chloroplastic	23	42593	1
	IPI00535877	PSAF Photosystem I reaction center subunit III, chloroplastic	23	24158	1
	IPI00546854	AT4G36080 FAT domain-containing protein / phosphatidylinositol 3- and 4-kinase family protein	23	433319	1
	IPI00522589	AT1G60460 unknown protein	23	55641	1
	IPI00543640	AT3G54210 50S ribosomal protein L17, chloroplastic	22	23467	1
	IPI00548239	AT3G54826 unknown protein	22	24988	1
	IPI00518890	AT2G35840 Probable sucrose-phosphatase 2	21	47825	1
	IPI00518961	CPHSC70-2EAT SHOCK PROTEIN 70-2 CPHSC70-2EAT SHOCK PROTEIN 70-2 (CHLOROPLAST HEAT SHOCK PROTEIN 70-2); ATP binding / unfolded protein binding	21	76950	1
	IPI00536933	AT2G39710 aspartyl protease family protein	21	47974	1
	IPI00535081	AT1G04780 ankyrin repeat family protein	20	74314	1
	IPI00519832	RPP5 RPP5 (RECOGNITION OF PERONOSPORA PARASITICA 5); nucleotide binding	18	158844	1
	IPI00518770	CYP71B5 Cytochrome P450 71B5	18	56338	1
	IPI00526460	AT1G26795 self-incompatibility protein-related	18	17313	1
	IPI00531733	AT3G43230 Putative uncharacterized protein	17	52516	1
	IPI00523995	FMA Transcription factor FAMA	16	46379	1
	IPI00541136	WAT1 nodulin MtN21 family protein	16	42544	1
	IPI00519065	AT1G71240 unknown protein	15	92817	1
	IPI00532070	CYP705A4 CYP705A4; electron carrier/ heme binding / iron ion binding / monooxygenase/ oxygen binding	15	59208	1
Empty vector IP	Accession number	Protein description	Mascot score	MW	Matched peptides
	IPI00516608	AT1G56560 beta-fructofuranosidase, putative / invertase, putative / saccharase, putative / beta-fructosidase, putative	983	70392	10
	IPI00535114	RBCL Ribulose bisphosphate carboxylase large chain	388	52922	8
	IPI00547454	INV-E beta-fructofuranosidase, putative / invertase, putative / saccharase, putative / beta-fructosidase, putative	210	69196	6
	IPI00536803	NIT1 Nitrilase 1	159	38128	4
	IPI00543965	AT3G06500 beta-fructofuranosidase, putative / invertase, putative / saccharase, putative / beta-fructosidase, putative	140	74675	4
	IPI00535216	LHCB5 Chlorophyll a-b binding protein CP26, chloroplastic	111	30138	2
	IPI00518637	AT5G35200 Putative clathrin assembly protein At5g35200	108	61141	3
	IPI00532664	AT4G10320 isoleucyl-tRNA synthetase, putative / isoleucine--tRNA ligase, putative	105	135399	4
	IPI00537282	PSBD Photosystem II D2 protein	79	39522	1
	IPI00520882	AT3G08590 Probable 2,3-bisphosphoglycerate-independent phosphoglycerate mutase 2	70	60726	1
	IPI00541680	GAPB Glyceraldehyde-3-phosphate dehydrogenase B, chloroplastic	63	47630	2
	IPI00524194	LHCB6 Light harvesting complex photosystem II subunit 6	59	27505	1
	IPI00537303	GAPA Glyceraldehyde-3-phosphate dehydrogenase A, chloroplastic	58	42463	2
	IPI00517177	AAC3 ADP,ATP carrier protein 3, mitochondrial	54	40692	2
	IPI00529975	PSBB Photosystem II CP47 chlorophyll apoprotein	52	56001	2
	IPI00519342	- At2g34430	49	28800	1
	IPI00520130	AT2G07698 ATP synthase alpha chain, mitochondrial, putative	46	85879	3
	IPI00518559	AT2G46610 arginine/serine-rich splicing factor, putative	41	26424	1
	IPI00547341	PETA Apocytochrome f	40	35335	1
	IPI00518163	RCA Isoform Short of Ribulose bisphosphate carboxylase/oxygenase activase, chloroplastic	39	49069	2
	IPI00535877	PSAF Photosystem I reaction center subunit III, chloroplastic	39	24158	1
	IPI00527600	PSBC photosystem II 44 kDa protein	37	51835	1
	IPI00546886	PSAG Photosystem I reaction center subunit V, chloroplastic	35	17075	1
	IPI00541194	PSAC Photosystem I iron-sulfur center	34	9032	2
	IPI00547584	AIG1 Disease resistance protein AIG1	33	40901	1
	IPI00519769	PSBO2 Oxygen-evolving enhancer protein 1-2, chloroplastic	33	34998	1
	IPI00516813	LHCA1 Chlorophyll a-b binding protein 6, chloroplastic	33	25979	1
	IPI00518426	AT3G14415 Peroxisomal (S)-2-hydroxy-acid oxidase GLO2	31	40281	1
	IPI00532626	LHCB3 Light-harvesting chlorophyll B-binding protein 3	30	28688	1
	IPI00530995	PETC Isoform 2 of Cytochrome b6-f complex iron-sulfur subunit, chloroplastic	29	22518	1
	IPI00516903	AT5G07860 transferase family protein	27	50401	1
	IPI00527081	AT2G01140 Probable fructose-bisphosphate aldolase 3, chloroplastic	26	42301	1
	IPI00547966	AT4G05350 zinc finger (C3HC4-type RING finger) family protein	25	23298	1
	IPI00521724	AT1G75230 HhH-GPD base excision DNA repair family protein	22	43004	1
	IPI00519434	AT5G57950 Putative uncharacterized protein	21	30114	1
	IPI00542269	LHCB4.2 Isoform 1 of Chlorophyll a-b binding protein CP29.2, chloroplastic	21	31174	1
	IPI00521816	AT5G26710 F21E10.12 protein	20	82015	1
	IPI00525222	PSAK Photosystem I reaction center subunit psaK, chloroplastic	19	13198	1
	IPI00529641	ATIM ATIM	18	128822	1
	IPI00548138	AT2G17630 phosphoserine aminotransferase, putative	18	46604	2
	IPI00538601	AT5G04780 Pentatricopeptide repeat-containing protein At5g04780	16	71678	1
	IPI00540979	AT4G28360 ribosomal protein L22 family protein	16	30438	1
	IPI00521186	AT5G38430 Ribulose bisphosphate carboxylase small chain 1B, chloroplastic	15	20273	1
	IPI00539186	AT3G27480 Emb|CAB75482.1	15	77067	1
	IPI00545431	PSAO Photosystem I subunit O	13	15134	1

## Sheet: Sheet2
Mass spetrum experiment 2
Sample ID
DspVdSCP41-FLAG IP	Accession number	Protein description	Mascot score	MW	Matched peptides		Matched peptides in CBP60g were shown in red.
	IPI00537303	GAPA Glyceraldehyde-3-phosphate dehydrogenase A, chloroplastic	380	42463	10		1 MKIRNSPSFH GGSGYSVFRA RNLTFKKVVK KVMRDQSNNQ FMIQMENMIR
	IPI00544582	GAPA-2 Glyceraldehyde 3-phosphate dehydrogenase A subunit 2	346	42820	9		51 RIVREEIQRS LQPFLSSSCV SMERSRSETP SSRSRLKLCF INSPPSSIFT
	IPI00516608	AT1G56560 beta-fructofuranosidase, putative / invertase, putative / saccharase, putative / beta-fructosidase, putative	321	70392	10		101 GSKIEAEDGS PLVIELVDAT TNTLVSTGPF SSSRVELVPL NADFTEESWT
	IPI00541680	GAPB Glyceraldehyde-3-phosphate dehydrogenase B, chloroplastic	316	47630	8		151 VEGFNRNILT QREGKRPLLT GDLTVMLKNG VGVITGDIAF SDNSSWTRSR
	IPI00520784	AT1G23410 Ubiquitin-40S ribosomal protein S27a-1	290	17660	3		201 KFRLGAKLTG DGAVEARSEA FGCRDQRGES YKKHHPPCPS DEVWRLEKIA
	IPI00535114	RBCL Ribulose bisphosphate carboxylase large chain	255	52922	6		251 KDGVSATRLA ERKILTVKDF RRLYTVNRNE LHNIIGAGVS KKTWNTIVSH
	IPI00546691	AAC1 ADP,ATP carrier protein 1, mitochondrial	233	41449	8		301 AMDCVLDETE CYIYNANTPG VTLLFNSVYE LIRVSFNGND IQNLDQPILD
	IPI00527705	CAB3;CAB2 Chlorophyll a-b binding protein 2, chloroplastic	225	28209	4		351 QLKAEAYQNL NRITAVNDRT FVGHPQRSLQ CPQDPGFVVT CSGSQHIDFQ
	IPI00525776	PB ATP synthase subunit beta, chloroplastic	211	53900	7		401 GSLDPSSSSM ALCHKASSST VHPDVLMSFD NSSTARFHID KKFLPTFGNS
	IPI00524550	HSP70 Heat shock cognate 70 kDa protein 4	196	71057	7		451 FKVSELDQVH GKSQTVVTKG CIENNEEDEN AFSYHHHDDM TSSWSPGTHQ
	IPI00540632	ATPA ATP synthase subunit alpha, chloroplastic	193	55294	9		501 AVETMFLTVS ETEEAGMFDV HFANVNLGSP RARWCKVKAA FKVRAAFKEV
	IPI00535929	LHCB2.1 Photosystem II light harvesting complex gene 2.1	186	28631	4		551 RRHTTARNPR EGL
	IPI00542848	CBP60G CBP60G (CAM-BINDING PROTEIN 60-LIKE.G); calmodulin binding	185	63028	7
	IPI00525302	ATPC1 ATP synthase gamma chain 1, chloroplastic	180	40886	4
	IPI00524040	ACT8 Actin-8	173	41836	6
	IPI00519342	- At2g34430	168	28800	4
	IPI00546934	PSBA Photosystem Q(B) protein	156	38911	3
	IPI00547454	INV-E beta-fructofuranosidase, putative / invertase, putative / saccharase, putative / beta-fructosidase, putative	148	69196	5
	IPI00536778	PIP1B Aquaporin PIP1-2	142	30578	3
	IPI00540967	RPS3 30S ribosomal protein S3, chloroplastic	136	25173	6
	IPI00532664	AT4G10320 isoleucyl-tRNA synthetase, putative / isoleucine--tRNA ligase, putative	133	135399	6
	IPI00527600	PSBC photosystem II 44 kDa protein	130	51835	6
	IPI00535976	CLPC1 Chaperone protein ClpC1, chloroplastic	126	103388	5
	IPI00533995	PBA1 Proteasome subunit beta type-6	123	25136	2
	IPI00520474	RABE1b Elongation factor Tu, chloroplastic	122	51598	4
	IPI00542269	LHCB4.2 Isoform 1 of Chlorophyll a-b binding protein CP29.2, chloroplastic	121	31174	3
	IPI00548138	AT2G17630 phosphoserine aminotransferase, putative	119	46604	5
	IPI00533679	HTA7 Probable histone H2A.5	118	15899	2
	IPI00545483	AT5G19760 dicarboxylate/tricarboxylate carrier	108	31891	3
	IPI00532008	AT3G11510 40S ribosomal protein S14-2	106	16263	2
	IPI00542797	PTAC16 PTAC16 (PLASTID TRANSCRIPTIONALLY ACTIVE 16); binding / catalytic	102	54325	4
	IPI00521413	AT4G01310 50S ribosomal protein L5, chloroplastic	99	28326	1
	IPI00529785	APE2 APE2 (ACCLIMATION OF PHOTOSYNTHESIS TO ENVIRONMENT 2); antiporter/ triose-phosphate transmembrane transporter	99	45208	4
	IPI00518090	GAPC2 GAPC2 (GLYCERALDEHYDE-3-PHOSPHATE DEHYDROGENASE C2); NAD or NADH binding / binding / catalytic/ glyceraldehyde-3-phosphate dehydrogenase (phosphorylating)/ glyceraldehyde-3-phosphate dehydrogenase	96	36890	4
	IPI00518637	AT5G35200 Putative clathrin assembly protein At5g35200	96	61141	5
	IPI00527125	ATRSP41 ATRSP41; RNA binding / nucleic acid binding / nucleotide binding	95	41344	3
	IPI00520130	AT2G07698 ATP synthase alpha chain, mitochondrial, putative	91	85879	4
	IPI00529975	PSBB Photosystem II CP47 chlorophyll apoprotein	91	56001	4
	IPI00526529	ATP3 ATP synthase subunit gamma, mitochondrial	91	35426	1
	IPI00528534	AT3G14420 Isoform 1 of Peroxisomal (S)-2-hydroxy-acid oxidase GLO1	90	40316	5
	IPI00525551	PAF1 Proteasome subunit alpha type-1-A	88	30457	3
	IPI00516284	AT1G09640 Probable elongation factor 1-gamma 1	88	46631	1
	IPI00537782	AT3G60750 Transketolase-like protein	87	81424	2
	IPI00546532	AT5G09510 40S ribosomal protein S15-4	86	17061	1
	IPI00546240	ASP2 Aspartate aminotransferase, cytoplasmic isozyme 1	85	44239	1
	IPI00531671	SAG24 60S ribosomal protein L10-3	84	24913	2
	IPI00543965	AT3G06500 beta-fructofuranosidase, putative / invertase, putative / saccharase, putative / beta-fructosidase, putative	84	74675	3
	IPI00521197	AT3G63160 unknown protein	83	7252	3
	IPI00537921	RPL15 50S ribosomal protein L15, chloroplastic	82	29689	2
	IPI00521093	AT2G20140 26S proteasome regulatory subunit 4 homolog B	82	49316	2
	IPI00521292	AT5G02870 60S ribosomal protein L4-2	81	44694	3
	IPI00522268	AT2G27730 Uncharacterized protein At2g27730, mitochondrial	80	11940	1
	IPI00536454	PSAT Phosphoserine aminotransferase, chloroplastic	79	47329	3
	IPI00529886	TRX-M4 Thioredoxin M4, chloroplastic	79	21159	1
	IPI00541584	STN8 Serine/threonine-protein kinase STN8, chloroplastic	78	54944	2
	IPI00518163	RCA Isoform Short of Ribulose bisphosphate carboxylase/oxygenase activase, chloroplastic	76	49069	5
	IPI00520351	PEN3 ABC transporter G family member 36	76	164975	3
	IPI00542793	TOM22-V Mitochondrial import receptor subunit TOM22 homolog 2	76	10372	1
	IPI00522866	BCA4 carbonic anhydrase, putative / carbonate dehydratase, putative	76	28394	1
	IPI00545279	BOU Mitochondrial carnitine/acylcarnitine carrier-like protein	75	31003	2
	IPI00535689	RPL22 50S ribosomal protein L22, chloroplastic	75	18575	3
	IPI00517629	APE1 APE1	71	31417	1
	IPI00539020	RBCS1A Ribulose bisphosphate carboxylase small chain 1A, chloroplastic	70	20203	2
	IPI00522684	BIP1 Luminal-binding protein 1	70	73584	3
	IPI00518983	AT3G63490 ribosomal protein L1 family protein	70	31627	2
	IPI00529314	RPN1A 26S proteasome non-ATPase regulatory subunit 2 1A	69	98082	4
	IPI00525445	AT2G40590 40S ribosomal protein S26-1	69	14720	1
	IPI00533044	PGM2 Probable phosphoglucomutase, cytoplasmic 2	69	63442	1
	IPI00544413	PETB Cytochrome b6	69	24137	1
	IPI00527953	AT3G53870 40S ribosomal protein S3-2	68	27332	2
	IPI00548522	LOX2 Lipoxygenase 2, chloroplastic	68	101982	3
	IPI00532440	PSAE-1 Photosystem I reaction center subunit IV A, chloroplastic	67	14958	2
	IPI00516311	RPS4 30S ribosomal protein S4, chloroplastic	67	23226	1
	IPI00523129	PSAD-1 Photosystem I reaction center subunit II-1, chloroplastic	66	22584	2
	IPI00548766	RPT1A 26S protease regulatory subunit 7 homolog A	66	47773	1
	IPI00535542	RAN2 GTP-binding nuclear protein Ran-2	65	25047	1
	IPI00546528	AT5G42220 Putative uncharacterized protein	65	95224	2
	IPI00534999	PDX1.1 Pyridoxal biosynthesis protein PDX1.1	65	32841	1
	IPI00547012	UCP5 UCP5 (UNCOUPLING PROTEIN 5); binding	63	33336	1
	IPI00530258	GSTF7 Glutathione S-transferase 11	62	23583	3
	IPI00518580	TCH3 Calmodulin-like protein 12	62	36784	1
	IPI00531735	RPS11 30S ribosomal protein S11, chloroplastic	62	15014	1
	IPI00530401	PPC2 Phosphoenolpyruvate carboxylase 2	62	109684	4
	IPI00528095	AT1G62020 Coatomer subunit alpha-1	62	136480	1
	IPI00542443	RPN10 26S proteasome non-ATPase regulatory subunit 4	61	40732	1
	IPI00517001	RPT5A 26S protease regulatory subunit 6A homolog A	61	47450	2
	IPI00529948	NAD9 NADH dehydrogenase [ubiquinone] iron-sulfur protein 3	61	22865	1
	IPI00536436	ATPF ATP synthase subunit b, chloroplastic	60	21044	1
	IPI00537564	RPT3 26S protease regulatory subunit 6B homolog	60	45723	1
	IPI00539195	FTSH8 ATP-dependent zinc metalloprotease FTSH 8, chloroplastic	60	73153	2
	IPI00530839	UPL2 E3 ubiquitin-protein ligase UPL2	59	403365	2
	IPI00521561	PSAA Photosystem I P700 chlorophyll a apoprotein A1	59	83178	2
	IPI00517808	UBC35 Isoform 3 of Ubiquitin-conjugating enzyme E2 35	59	12843	1
	IPI00518373	ARFA1F ADP-ribosylation factor A1F	58	20610	1
	IPI00517498	- Putative uncharacterized protein F24M12.180	58	27969	1
	IPI00536803	NIT1 Nitrilase 1	58	38128	3
	IPI00540051	RPL12-C 50S ribosomal protein L12-3, chloroplastic	58	19671	2
	IPI00546886	PSAG Photosystem I reaction center subunit V, chloroplastic	58	17075	1
	IPI00532203	AT2G28430 unknown protein	58	9780	1
	IPI00531072	HCF164 Thioredoxin-like protein HCF164, chloroplastic	57	28727	1
	IPI00517188	CA2 CA2 (CARBONIC ANHYDRASE 2); carbonate dehydratase/ zinc ion binding	57	36592	2
	IPI00537286	RPS15 40S ribosomal protein S15-1	56	17118	1
	IPI00521816	AT5G26710 F21E10.12 protein	56	82015	3
	IPI00534146	CLPP6 ATP-dependent Clp protease proteolytic subunit 6, chloroplastic	56	29363	1
	IPI00531762	GDH1 Glutamate dehydrogenase 1	55	44496	1
	IPI00520226	TUA6 Tubulin alpha-6 chain	55	49506	1
	IPI00522851	AT3G63490 50S ribosomal protein L1, chloroplastic	55	37609	2
	IPI00521876	AVP1 Pyrophosphate-energized vacuolar membrane proton pump 1	55	80768	1
	IPI00520872	AT3G04840 40S ribosomal protein S3a-1	54	29832	2
	IPI00534642	FDH Formate dehydrogenase, mitochondrial	54	42383	2
	IPI00517389	AT4G10450 60S ribosomal protein L9-2	54	21960	1
	IPI00540685	TIC110 TIC110	54	112051	1
	IPI00531817	SMC3 Structural maintenance of chromosomes protein 4	54	141043	2
	IPI00517438	AT1G74470 Geranylgeranyl diphosphate reductase, chloroplastic	53	51805	2
	IPI00527089	SAHH2 Adenosylhomocysteinase 2	53	53125	1
	IPI00526383	AT2G33800 30S ribosomal protein S5, chloroplastic	53	32625	1
	IPI00548518	AT3G57990 unknown protein	53	39867	3
	IPI00529170	PBF1 Proteasome subunit beta type-1	53	24628	1
	IPI00532701	OEP16-1 ATOEP16-1 (OUTER PLASTID ENVELOPE PROTEIN 16-1); P-P-bond-hydrolysis-driven protein transmembrane transporter/ protein transporter	53	15472	2
	IPI00524780	PAD2 Proteasome subunit alpha type-7-B	52	27307	1
	IPI00518170	AT1G30630 Coatomer subunit epsilon-1	52	32581	1
	IPI00522443	RPL24A 60S ribosomal protein L24-1	51	18838	1
	IPI00527972	MAT3 S-adenosylmethionine synthase 3	51	42471	1
	IPI00528276	ATPD ATPD (ATP SYNTHASE DELTA-SUBUNIT GENE); hydrogen ion transporting ATP synthase, rotational mechanism / proton-transporting ATPase, rotational mechanism	50	25653	1
	IPI00539559	RAD23D Isoform 2 of Putative DNA repair protein RAD23-4	49	35974	1
	IPI00523024	- Putative athila transposon protein	49	77579	1
	IPI00524194	LHCB6 Light harvesting complex photosystem II subunit 6	49	27505	1
	IPI00516307	AT3G57490 40S ribosomal protein S2-4	49	30097	1
	IPI00523882	HSP17.4 17.4 kDa class I heat shock protein	49	17429	1
	IPI00526113	HA1 ATPase 1, plasma membrane-type	48	104158	2
	IPI00543773	AT2G20450 60S ribosomal protein L14-1	48	15497	1
	IPI00548475	AT2G34480 60S ribosomal protein L18a-2	48	21293	1
	IPI00529837	PP2-A14 F-box protein PP2-A14	47	33609	1
	IPI00537023	APL1 Glucose-1-phosphate adenylyltransferase large subunit 1, chloroplastic	47	57638	1
	IPI00535877	PSAF Photosystem I reaction center subunit III, chloroplastic	47	24158	3
	IPI00549121	TPI Triosephosphate isomerase, cytosolic	47	27152	1
	IPI00537413	AT1G71500 Rieske (2Fe-2S) domain-containing protein	47	31708	1
	IPI00521974	BGLU18 Beta-glucosidase 18	47	60421	1
	IPI00520838	AT1G07660;AT3G45930;AT1G07820;AT5G59690;AT5G59970;AT3G46320;AT3G53730;HIS4 Histone H4	47	11402	1
	IPI00532626	LHCB3 Light-harvesting chlorophyll B-binding protein 3	46	28688	2
	IPI00522577	- Proteasome chain IOTA (Fragment)	46	12431	1
	IPI00520181	emb1473 50S ribosomal protein L13, chloroplastic	46	26772	1
	IPI00520882	AT3G08590 Probable 2,3-bisphosphoglycerate-independent phosphoglycerate mutase 2	46	60726	2
	IPI00534521	FBA2 fructose-bisphosphate aldolase, putative	45	41318	1
	IPI00547341	PETA Apocytochrome f	45	35335	2
	IPI00539619	- AT3g25530/MWL2_15	44	26319	1
	IPI00516885	PSAB Photosystem I P700 chlorophyll a apoprotein A2	44	82423	1
	IPI00526117	AT4G15610 CASP-like protein At4g15610	44	20511	1
	IPI00539431	AT3G03305 Putative metallophosphoesterase At3g03305	44	84693	1
	IPI00549013	PORB Protochlorophyllide reductase B, chloroplastic	44	43332	2
	IPI00544445	CYP94B3 CYP94B3; electron carrier/ heme binding / iron ion binding / monooxygenase/ oxygen binding	44	56897	1
	IPI00517861	AT3G52930 fructose-bisphosphate aldolase, putative	44	38516	1
	IPI00542919	AT1G19480 F18O14.25	43	145435	2
	IPI00547010	AT3G24830 60S ribosomal protein L13a-2	43	23444	1
	IPI00544292	CPN60B RuBisCO large subunit-binding protein subunit beta, chloroplastic	43	63770	3
	IPI00525222	PSAK Photosystem I reaction center subunit psaK, chloroplastic	43	13198	1
	IPI00535490	PGK1 Phosphoglycerate kinase 1, chloroplastic	43	50081	3
	IPI00537168	AT5G45775;RPL16B;AT3G58700 Isoform 1 of 60S ribosomal protein L11-2	43	20848	1
	IPI00657100	AT1G07930;AT1G07940;AT5G60390;AT1G07920 elongation factor 1-alpha / EF-1-alpha	42	44328	1
	IPI00534845	ATPE ATP synthase epsilon chain, chloroplastic	42	14490	1
	IPI00530539	DIT2.1 DIT2.1 (DICARBOXYLATE TRANSPORT 2.1); oxoglutarate:malate antiporter	42	59953	1
	IPI00542391	ADG1 Glucose-1-phosphate adenylyltransferase small subunit, chloroplastic	42	56615	1
	IPI00525010	BAG7 ATBAG7 (ARABIDOPSIS THALIANA BCL-2-ASSOCIATED ATHANOGENE 7); calmodulin binding	42	51535	2
	IPI00547139	AT4G35250 vestitone reductase-related	42	43696	1
	IPI00545883	PSBO1 Oxygen-evolving enhancer protein 1-1, chloroplastic	42	35121	2
	IPI00525248	PIP2;4 Probable aquaporin PIP2-4	41	30932	2
	IPI00547688	AT5G16010 3-oxo-5-alpha-steroid 4-dehydrogenase family protein / steroid 5-alpha-reductase family protein	41	30107	1
	IPI00524653	GGT1 GGT1 (GLUTAMATE:GLYOXYLATE AMINOTRANSFERASE); L-alanine:2-oxoglutarate aminotransferase/ glycine:2-oxoglutarate aminotransferase	40	53267	1
	IPI00526898	AT1G14810 semialdehyde dehydrogenase family protein	40	40720	1
	IPI00526231	AOS Allene oxide synthase, chloroplastic	40	58160	1
	IPI00541428	BRIZ1 Putative uncharacterized protein At2g42160	40	57205	1
	IPI00523176	PBD1 Proteasome subunit beta type-2-A	39	22526	1
	IPI00522693	PSI-P Thylakoid membrane phosphoprotein 14 kDa, chloroplastic	39	18471	1
	IPI00536327	ATPI ATP synthase subunit a, chloroplastic	39	27333	1
	IPI00540610	AT4G36560 unknown protein	39	13180	1
	IPI00530995	PETC Isoform 2 of Cytochrome b6-f complex iron-sulfur subunit, chloroplastic	39	22518	2
	IPI00521460	AT2G29500 17.6 kDa class I heat shock protein 2	39	17552	1
	IPI00541353	AT5G13510 50S ribosomal protein L10, chloroplastic	38	24720	1
	IPI00524843	RPL3B 60S ribosomal protein L3-2	38	44518	1
	IPI00534087	HSP81-3 Heat shock protein 90-3	38	80002	1
	IPI00517420	VAR1 ATP-dependent zinc metalloprotease FTSH 5, chloroplastic	38	75185	2
	IPI00535150	PAC1 Proteasome subunit alpha type-4	37	27458	1
	IPI00545792	UBA1 Ubiquitin-activating enzyme E1 1	37	120175	1
	IPI00516913	AT2G43030 50S ribosomal protein L3-1, chloroplastic	37	29345	2
	IPI00534338	AT5G15200 40S ribosomal protein S9-1	37	23022	1
	IPI00539527	HCF136 Photosystem II stability/assembly factor HCF136, chloroplastic	37	44076	1
	IPI00516979	AT1G79210 Proteasome subunit alpha type-2-B	36	25717	1
	IPI00520290	AT2G05310 unknown protein	36	13799	1
	IPI00521247	HTB9 Histone H2B.6	36	16426	1
	IPI00525540	PTAC17 PTAC17	36	49457	1
	IPI00540778	RP1 Putative uncharacterized protein At1g43170	36	63315	2
	IPI00535995	- ABC transporter-like	35	90033	1
	IPI00525291	AT5G57580 calmodulin-binding protein	35	72319	1
	IPI00528272	AT2G01210 leucine-rich repeat transmembrane protein kinase, putative	35	78258	1
	IPI00531946	ENH1 ENH1 (enhancer of sos3-1); electron carrier/ metal ion binding / protein binding	35	28441	1
	IPI00522440	ATMS1 5-methyltetrahydropteroyltriglutamate--homocysteine methyltransferase	34	84304	1
	IPI00538733	AT2G40660 tRNA-binding region domain-containing protein	34	42062	1
	IPI00540396	AGT Serine--glyoxylate aminotransferase	34	44180	1
	IPI00518882	AT5G54600 50S ribosomal protein L24, chloroplast	34	19741	2
	IPI00540121	AT1G11740 ankyrin repeat family protein	34	72412	1
	IPI00546026	AT4G32260 ATP synthase family	34	23903	1
	IPI00525922	VHA-A V-type proton ATPase catalytic subunit A	33	68769	1
	IPI00532441	AT3G26340 Proteasome subunit beta type-5-B	33	29466	1
	IPI00522202	AT1G18540 60S ribosomal protein L6-1	33	26136	1
	IPI00526815	AT5G12110 Elongation factor 1-beta 1	33	24773	1
	IPI00532945	GSTF3 Glutathione S-transferase 16	33	24106	2
	IPI00536540	AT3G22560 GCN5-related N-acetyltransferase (GNAT) family protein	33	19949	1
	IPI00517953	EMB2296 60S ribosomal protein L8-1	33	27842	1
	IPI00532806	mtLPD1 Dihydrolipoyl dehydrogenase 1, mitochondrial	33	53954	1
	IPI00539478	AT4G17140 unknown protein	33	470711	1
	IPI00534615	AT1G05870 unknown protein	33	20793	1
	IPI00532112	AT2G20760 protein binding / structural molecule	32	37202	1
	IPI00540201	RLI2 ABC transporter E family member 2	32	68346	1
	IPI00529697	AT5G59850;RPS15A 40S ribosomal protein S15a-1	32	14795	1
	IPI00520042	AT5G57345 unknown protein	32	20177	1
	IPI00534852	GS2 Glutamine synthetase, chloroplastic/mitochondrial	32	47381	2
	IPI00536498	PIP1;5 Probable aquaporin PIP1-5	31	30627	1
	IPI00944277	AT5G02160 unknown protein	31	13370	1
	IPI00519008	rps7;RPS7.2;RPS7.1 30S ribosomal protein S7, chloroplastic	31	17347	1
	IPI00539013	AT2G27800 Pentatricopeptide repeat-containing protein At2g27800, mitochondrial	31	50665	1
	IPI00526980	- Mitochondrial carrier-like protein	31	35641	1
	IPI00554418	RPS12A;RPS12B;RPS12C 30S ribosomal protein S12, chloroplastic	31	13756	1
	IPI00548907	AT3G13120 30S ribosomal protein S10, chloroplastic	31	20824	1
	IPI00532189	LHCA3 Photosystem I light harvesting complex gene 3	31	29163	1
	IPI00531199	NPQ4 Photosystem II 22 kDa protein, chloroplastic	30	27990	1
	IPI00529181	COX2 Cytochrome c oxidase subunit 2	30	29655	1
	IPI01020372	OFP4 F4H5.2 protein	30	54984	1
	IPI00544723	NDHJ NAD(P)H-quinone oxidoreductase subunit J, chloroplastic	30	18546	1
	IPI00528572	PSBR Photosystem II 10 kDa polypeptide, chloroplastic	30	14577	1
	IPI00526133	PAE1 Proteasome subunit alpha type-5-A	30	25931	1
	IPI00538445	LHCB4.3 Chlorophyll a-b binding protein CP29.3, chloroplastic	30	30193	1
	IPI00538721	AT1G27400 60S ribosomal protein L17-1	30	19885	1
	IPI00517008	OEP37 OEP37; ion channel	29	37683	1
	IPI00522086	TGG1 Isoform 2 of Myrosinase 1	29	51448	1
	IPI00516510	AT5G61910 unknown protein	29	80470	1
	IPI00541069	AT5G03880 electron carrier	28	37016	1
	IPI00540742	PSBP-1 Isoform 1 of Oxygen-evolving enhancer protein 2-1, chloroplastic	28	28078	1
	IPI00528373	AT3G58150 unknown protein	28	22243	1
	IPI00525806	CLPR4 ATP-dependent Clp protease proteolytic subunit-related protein 4, chloroplastic	28	33419	1
	IPI00534381	AT5G13940 aminopeptidase	28	93330	1
	IPI00524325	PCLPP ATP-dependent Clp protease proteolytic subunit 1	27	22109	2
	IPI00533075	AT2G23390 unknown protein	27	54275	1
	IPI00541347	- Putative uncharacterized protein F18O22_160	27	39159	1
	IPI00516669	CLP2 ATP-dependent Clp protease proteolytic subunit-related protein 2, chloroplastic	26	31189	1
	IPI00541711	CHUP1 Protein CHUP1, chloroplastic	26	111843	2
	IPI00938995	AT4G22505 unknown protein	26	55183	1
	IPI00526365	AT5G49110 unknown protein	26	164123	1
	IPI00540096	AT5G54850 unknown protein	25	21832	1
	IPI00542995	AT5G49140 disease resistance protein (TIR-NBS-LRR class), putative	25	111726	1
	IPI00521157	AT5G25250 Flotillin-like protein 1	25	52277	1
	IPI00516766	PHT3;1 mitochondrial phosphate transporter	25	40064	1
	IPI00519555	AT1G08360 60S ribosomal protein L10a-1	24	24453	1
	IPI00530005	ENODL1 plastocyanin-like domain-containing protein	24	38372	1
	IPI00531778	AT1G06240 unknown protein	24	42243	1
	IPI00519265	PBB1 Isoform 1 of Proteasome subunit beta type-7-A	23	29536	1
	IPI00517879	ROC4 Peptidyl-prolyl cis-trans isomerase CYP20-3, chloroplastic	22	28190	1
	IPI00522460	TROL Uncharacterized protein At4g01050, chloroplastic	22	49357	1
	IPI00547610	PSAN Isoform 1 of Photosystem I reaction center subunit N, chloroplastic	20	18417	1
	IPI00525352	AT4G01240 unknown protein	20	75113	1
	IPI00527690	AT3G11130 clathrin heavy chain, putative	20	193122	1
	IPI00542210	ICDH Isocitrate dehydrogenase	20	47204	1
	IPI00529995	AT4G30010 unknown protein	15	10432	1
	IPI00535272	AT3G20150 kinesin motor family protein	15	125035	1
	IPI00536755	AT1G12990 glycosyl transferase family 17 protein	14	45887	1
Empty vector IP	Accession number	Protein description	Mascot score	MW	Matched peptides
	IPI00527125	ATRSP41 ATRSP41; RNA binding / nucleic acid binding / nucleotide binding	158	41344	8
	IPI00527705	CAB3;CAB2 Chlorophyll a-b binding protein 2, chloroplastic	144	28209	4
	IPI00516608	AT1G56560 beta-fructofuranosidase, putative / invertase, putative / saccharase, putative / beta-fructosidase, putative	142	70392	6
	IPI00521816	AT5G26710 F21E10.12 protein	139	82015	6
	IPI00543965	AT3G06500 beta-fructofuranosidase, putative / invertase, putative / saccharase, putative / beta-fructosidase, putative	137	74675	6
	IPI00532664	AT4G10320 isoleucyl-tRNA synthetase, putative / isoleucine--tRNA ligase, putative	130	135399	7
	IPI00537303	GAPA Glyceraldehyde-3-phosphate dehydrogenase A, chloroplastic	115	42463	2
	IPI00546934	PSBA Photosystem Q(B) protein	111	38911	3
	IPI00536803	NIT1 Nitrilase 1	107	38128	5
	IPI00547454	INV-E beta-fructofuranosidase, putative / invertase, putative / saccharase, putative / beta-fructosidase, putative	106	69196	6
	IPI00525776	PB ATP synthase subunit beta, chloroplastic	101	53900	3
	IPI00535114	RBCL Ribulose bisphosphate carboxylase large chain	97	52922	4
	IPI00520882	AT3G08590 Probable 2,3-bisphosphoglycerate-independent phosphoglycerate mutase 2	96	60726	4
	IPI00517177	AAC3 ADP,ATP carrier protein 3, mitochondrial	95	40692	2
	IPI00539020	RBCS1A Ribulose bisphosphate carboxylase small chain 1A, chloroplastic	92	20203	2
	IPI00548138	AT2G17630 phosphoserine aminotransferase, putative	92	46604	4
	IPI00540632	ATPA ATP synthase subunit alpha, chloroplastic	88	55294	5
	IPI00521413	AT4G01310 50S ribosomal protein L5, chloroplastic	85	28326	1
	IPI00537995	ANNAT1 Annexin D1	84	36182	1
	IPI00542269	LHCB4.2 Isoform 1 of Chlorophyll a-b binding protein CP29.2, chloroplastic	75	31174	1
	IPI00522851	AT3G63490 50S ribosomal protein L1, chloroplastic	73	37609	2
	IPI00520130	AT2G07698 ATP synthase alpha chain, mitochondrial, putative	71	85879	4
	IPI00538733	AT2G40660 tRNA-binding region domain-containing protein	69	42062	2
	IPI00523903	AT5G02490 Heat shock cognate 70 kDa protein 2	69	71342	1
	IPI00525302	ATPC1 ATP synthase gamma chain 1, chloroplastic	68	40886	3
	IPI00529975	PSBB Photosystem II CP47 chlorophyll apoprotein	68	56001	2
	IPI00542919	AT1G19480 F18O14.25	67	145435	3
	IPI00525222	PSAK Photosystem I reaction center subunit psaK, chloroplastic	66	13198	2
	IPI00518637	AT5G35200 Putative clathrin assembly protein At5g35200	57	61141	3
	IPI00539389	Hsp70b Hsp70b (heat shock protein 70B); ATP binding	53	70870	1
	IPI00517953	EMB2296 60S ribosomal protein L8-1	53	27842	2
	IPI00535877	PSAF Photosystem I reaction center subunit III, chloroplastic	53	24158	1
	IPI00547341	PETA Apocytochrome f	51	35335	3
	IPI00535216	LHCB5 Chlorophyll a-b binding protein CP26, chloroplastic	50	30138	2
	IPI00541194	PSAC Photosystem I iron-sulfur center	48	9032	1
	IPI00534852	GS2 Glutamine synthetase, chloroplastic/mitochondrial	48	47381	3
	IPI00517192	PIP1;4 PIP1;4 (PLASMA MEMBRANE INTRINSIC PROTEIN 1;4); water channel	47	23313	1
	IPI00533075	AT2G23390 unknown protein	47	54275	1
	IPI00516735	FTSH6 ATP-dependent zinc metalloprotease FTSH 6, chloroplastic	46	74468	1
	IPI00532626	LHCB3 Light-harvesting chlorophyll B-binding protein 3	46	28688	1
	IPI00516913	AT2G43030 50S ribosomal protein L3-1, chloroplastic	45	29345	2
	IPI00520181	emb1473 50S ribosomal protein L13, chloroplastic	45	26772	1
	IPI00539431	AT3G03305 Putative metallophosphoesterase At3g03305	45	84693	1
	IPI00531817	SMC3 Structural maintenance of chromosomes protein 4	44	141043	2
	IPI00523129	PSAD-1 Photosystem I reaction center subunit II-1, chloroplastic	44	22584	2
	IPI00537075	PTAC5 PTAC5 (PLASTID TRANSCRIPTIONALLY ACTIVE5); heat shock protein binding / unfolded protein binding	43	43992	1
	IPI00527600	PSBC photosystem II 44 kDa protein	43	51835	1
	IPI00524194	LHCB6 Light harvesting complex photosystem II subunit 6	43	27505	1
	IPI00532440	PSAE-1 Photosystem I reaction center subunit IV A, chloroplastic	43	14958	2
	IPI00521561	PSAA Photosystem I P700 chlorophyll a apoprotein A1	42	83178	2
	IPI00521876	AVP1 Pyrophosphate-energized vacuolar membrane proton pump 1	42	80768	1
	IPI00519410	AT3G13470 chaperonin, putative	42	63302	2
	IPI00522443	RPL24A 60S ribosomal protein L24-1	41	18838	1
	IPI00531735	RPS11 30S ribosomal protein S11, chloroplastic	41	15014	1
	IPI00523187	LHCA4 Chlorophyll a-b binding protein 4, chloroplastic	41	27716	1
	IPI00541353	AT5G13510 50S ribosomal protein L10, chloroplastic	40	24720	1
	IPI00535976	CLPC1 Chaperone protein ClpC1, chloroplastic	40	103388	2
	IPI00518090	GAPC2 GAPC2 (GLYCERALDEHYDE-3-PHOSPHATE DEHYDROGENASE C2); NAD or NADH binding / binding / catalytic/ glyceraldehyde-3-phosphate dehydrogenase (phosphorylating)/ glyceraldehyde-3-phosphate dehydrogenase	39	36890	2
	IPI00522460	TROL Uncharacterized protein At4g01050, chloroplastic	37	49357	1
	IPI00521292	AT5G02870 60S ribosomal protein L4-2	36	44694	1
	IPI00542721	CAT3 AT1G20620 protein	36	56926	1
	IPI00528276	ATPD ATPD (ATP SYNTHASE DELTA-SUBUNIT GENE); hydrogen ion transporting ATP synthase, rotational mechanism / proton-transporting ATPase, rotational mechanism	36	25653	1
	IPI00517027	GRF6 Isoform 1 of 14-3-3-like protein GF14 lambda	36	27958	1
	IPI00521197	AT3G63160 unknown protein	34	7252	1
	IPI00542243	CIP7 CIP7 (COP1-INTERACTING PROTEIN 7); transcription activator	33	118352	1
	IPI00528406	EMB2775 EMB2775 (EMBRYO DEFECTIVE 2775); DNA binding / nucleoside-triphosphatase/ nucleotide binding	33	40574	1
	IPI00517879	ROC4 Peptidyl-prolyl cis-trans isomerase CYP20-3, chloroplastic	33	28190	1
	IPI00534381	AT5G13940 aminopeptidase	32	93330	1
	IPI00520474	RABE1b Elongation factor Tu, chloroplastic	31	51598	2
	IPI00852294	AT1G51538 unknown protein	31	79888	1
	IPI00523536	AT4G19530 disease resistance protein (TIR-NBS-LRR class), putative	31	132422	1
	IPI00521579	AT5G66470 GTP binding / RNA binding	31	48900	1
	IPI00537921	RPL15 50S ribosomal protein L15, chloroplastic	30	29689	1
	IPI00537168	AT5G45775;RPL16B;AT3G58700 Isoform 1 of 60S ribosomal protein L11-2	29	20848	1
	IPI00543773	AT2G20450 60S ribosomal protein L14-1	29	15497	1
	IPI00543640	AT3G54210 50S ribosomal protein L17, chloroplastic	29	23467	1
	IPI00538493	AT2G42100 Putative actin-5	28	42090	1
	IPI00524040	ACT8 Actin-8	28	41836	2
	IPI00521944	SHM2 SHM2 (SERINE HYDROXYMETHYLTRANSFERASE 2); catalytic/ glycine hydroxymethyltransferase/ pyridoxal phosphate binding	28	57305	1
	IPI00545883	PSBO1 Oxygen-evolving enhancer protein 1-1, chloroplastic	28	35121	1
	IPI00517511	ATK5 ATK5 (ARABIDOPSIS THALIANA KINESIN 5); microtubule motor	27	89139	1
	IPI00548670	ACA9 Calcium-transporting ATPase 9, plasma membrane-type	27	118693	1
	IPI00543101	SNAP29 SNAP25 homologous protein SNAP29	26	28291	1
	IPI00532023	ASP3 Aspartate aminotransferase, chloroplastic	26	48923	1
	IPI00522693	PSI-P Thylakoid membrane phosphoprotein 14 kDa, chloroplastic	26	18471	1
	IPI00531320	AT3G11320 Probable sugar phosphate/phosphate translocator At3g11320	25	33813	1
	IPI00521437	AT2G37360 ABC transporter G family member 2	25	83403	1
	IPI00524785	AT1G23200 Probable pectinesterase/pectinesterase inhibitor 6	25	61232	1
	IPI00518296	AT4G22190 unknown protein	24	42306	1
	IPI00546026	AT4G32260 ATP synthase family	24	23903	1
	IPI01020449	RPSL2;AT2G07675 ribosomal protein S12 mitochondrial family protein	24	14069	1
	IPI00528623	UPL1 UPL1 (UBIQUITIN-PROTEIN LIGASE 1); ubiquitin-protein ligase	22	432343	1
	IPI00548920	CLPP4 ATP-dependent Clp protease proteolytic subunit 4, chloroplastic	20	31478	1
	IPI00527594	HGO Homogentisate 1,2-dioxygenase	20	51422	1
	IPI00530487	AT5G58840 subtilase family protein	19	75909	1
	IPI00518163	RCA Isoform Short of Ribulose bisphosphate carboxylase/oxygenase activase, chloroplastic	15	49069	1
	IPI00529344	rpl2;RPL2.2;RPL2.1 50S ribosomal protein L2, chloroplastic	15	29846	1
	IPI00525473	AT5G02630 unknown protein	15	48851	1
